# Supplementary material for: Mechanically Robust Flexible Multilayer Aramid Nanofibers and MXene Film for High-Performance Electromagnetic Interference Shielding and Thermal Insulation
Source: Nanomaterials (Basel). 2021 Nov 12;11(11):3041. doi: 10.3390/nano11113041 (PMC8620062; doi:10.3390/nano11113041)
Supplement: Supplementary file 1 [file nanomaterials-11-03041-s001.zip]

Archive with 1 entries (1 files):
- nanomaterials-1449795-supplementary.pdf
